# Supplementary material for: Salvia desoleana Atzei et Picci Steam-Distillation Water By-Products as a Source of Bioactive Compounds with Antioxidant Activities
Source: Foods. 2025 Jul 3;14(13):2365. doi: 10.3390/foods14132365 (PMC12249583; doi:10.3390/foods14132365)
Supplement: Supplementary file 1 [file foods-14-02365-s001.zip]

Archive with 1 entries (1 files):
- foods-3693451-supplementary.pdf
